# Supplementary material for: MDITRE: Scalable and Interpretable Machine Learning for Predicting Host Status from Temporal Microbiome Dynamics
Source: mSystems. 2022 Sep 7;7(5):e00132-22. doi: 10.1128/msystems.00132-22 (PMC9600536; doi:10.1128/msystems.00132-22)
Supplement: DATA SET S1 [file msystems.00132-22-s0002.xlsx]

## Sheet: Titles
Tab 1: Results of Mann-Whitney U-test for semi-synthetic data for increasing numbers of subjects for the case with one perturbation.
Tab 2: Results of Mann-Whitney U-test for semi-synthetic data for increasing numbers of subjects for the case with two perturbations.
Tab 3: Results of Mann-Whitney U-test for semi-synthetic data for increasing numbers of timepoints per subject for the case with one perturbation.
Tab 4: Results of Mann-Whitney U-test for semi-synthetic data for increasing numbers of timepoints per subject for the case with two perturbations.
Tab 5: Results of Delong test for semi-synthetic data for increasing numbers of subjects for the case with one perturbation.
Tab 6: Results of Delong test for semi-synthetic data for increasing numbers of subjects for the case with two perturbations.
Tab 7: Results of Delong test for semi-synthetic data for increasing numbers of timepoints per subject for the case with one perturbation.
Tab 8: Results of Delong test for semi-synthetic data for increasing numbers of timepoints per subject for the case with two perturbations.
Tab 9: Results of Mann-Whitney U-test for semi-synthetic data for different numbers of subjects with increasing amounts of injected noise for the case with one perturbation.
Tab 10: Results of Mann-Whitney U-test for semi-synthetic data for different numbers of subjects with increasing amounts of injected noise for the case with two perturbations.
Tab 11: Results of Delong test for semi-synthetic data for different numbers of subjects with increasing amounts of injected noise for the case with one perturbation.
Tab 12: Results of Delong test for semi-synthetic data for different numbers of subjects with increasing amounts of injected noise for the case with two perturbations.
Tab 13: Runtime (in hours) for MDITRE and MITRE and relative MDITRE/MITRE speedup for both the semi-synthetic data experiments (Figure 2) as well the application of the model to real data (Figure 3).
Tab 14: Results of Mann-Whitney U-test from models’ application to real data.
Tab 15: Results of Delong test from models’ application to real data.

## Sheet: Tab 1
Method	Subjects	Alternative	Statistic	P_value (Mann-Whitney)
MITRE	20	greater	39	0.80983
MITRE	24	greater	34	0.895321
MITRE	32	greater	21.5	0.986025
MITRE	40	greater	58.5	0.272068
MITRE	48	greater	53.5	0.409594
MITRE	64	greater	53	0.42429
L1	20	greater	56	0.338621
L1	24	greater	65	0.135886
L1	32	greater	86.5	0.00316097
L1	40	greater	87	0.00286102
L1	48	greater	75	0.0317113
L1	64	greater	82.5	0.00762723
L1	128	greater	100	8.83e-05
L1	256	greater	100	8.88e-05
L1	512	greater	100	8.83e-05
L1	1024	greater	100	8.83e-05
RF	20	greater	70.5	0.065068
RF	24	greater	77	0.0222143
RF	32	greater	86.5	0.00316097
RF	40	greater	97.5	0.000188601
RF	48	greater	86	0.00359846
RF	64	greater	99.5	0.000103779
RF	128	greater	94.5	0.000424758
RF	256	greater	89	0.00176757
RF	512	greater	91.5	0.000939651
RF	1024	greater	92.5	0.000728059

## Sheet: Tab 2
Method	Subjects	Alternative	Statistic	P_value (Mann-Whitney)
MITRE	20	greater	42	0.740289
MITRE	24	greater	31.5	0.925383
MITRE	32	greater	47.5	0.59017
MITRE	40	greater	50	0.515184
MITRE	48	greater	44.5	0.67737
MITRE	64	greater	43.5	0.703467
L1	20	greater	80	0.0127906
L1	24	greater	79	0.0155094
L1	32	greater	87	0.00282461
L1	40	greater	94.5	0.000432517
L1	48	greater	86	0.00355492
L1	64	greater	85.5	0.00392124
L1	128	greater	99.5	0.000101505
L1	256	greater	97.5	0.000187643
L1	512	greater	98	0.000162371
L1	1024	greater	97	0.000218727
RF	20	greater	86	0.00357666
RF	24	greater	81.5	0.00948736
RF	32	greater	74.5	0.0341919
RF	40	greater	99.5	0.000104931
RF	48	greater	98.5	0.000141059
RF	64	greater	99.5	0.000100942
RF	128	greater	92.5	0.00071902
RF	256	greater	91	0.00109688
RF	512	greater	87	0.00287931
RF	1024	greater	91	0.00108426

## Sheet: Table_S3
Method	TimePoints	Alternative	Statistic	P_value (Mann-Whitney)
MITRE	6	greater	51	0.484897
MITRE	12	greater	45	0.661609
MITRE	24	greater	50	0.515121
MITRE	30	greater	44.5	0.675296
L1	6	greater	58	0.285085
L1	12	greater	49.5	0.530185
L1	24	greater	80	0.0127629
L1	30	greater	71.5	0.0560026
RF	6	greater	69.5	0.0750792
RF	12	greater	86.5	0.00323076
RF	24	greater	92	0.000836076
RF	30	greater	98.5	0.000141059

## Sheet: Table_S4
Method	TimePoints	Alternative	Statistic	P_value (Mann-Whitney)
MITRE	6	greater	54.5	0.380705
MITRE	12	greater	49.5	0.530151
MITRE	24	greater	57.5	0.297727
MITRE	30	greater	69.5	0.0748483
L1	6	greater	73	0.0442463
L1	12	greater	66.5	0.112538
L1	24	greater	90	0.00140328
L1	30	greater	85	0.00448926
RF	6	greater	67.5	0.0973443
RF	12	greater	53.5	0.410198
RF	24	greater	86	0.00360939
RF	30	greater	95.5	0.000331741

## Sheet: Tab 5
Method	Subjects	P_value (Delong)
L1	20	0.00172362
L1	20	0.0121123
L1	20	0.0271394
L1	20	0.00123108
L1	20	0.00121935
L1	20	0.00155335
L1	20	0.0313035
L1	20	0.0802937
L1	20	0.0728225
L1	20	0.117725
L1	24	0.0126714
L1	24	0.000932155
L1	24	6.28e-05
L1	24	0.0014001
L1	24	0.000241278
L1	24	0.0020578
L1	24	0.00731136
L1	24	0.0220817
L1	24	0.101585
L1	24	0.0517965
L1	32	0.0303552
L1	32	0.0326329
L1	32	0.00112363
L1	32	0.00323869
L1	32	0.0240854
L1	32	0.00980497
L1	32	0.00142789
L1	32	0.134732
L1	32	0.132026
L1	32	0.0865281
L1	40	0.0143843
L1	40	0.0058982
L1	40	1.73e-05
L1	40	2.75e-05
L1	40	0.00753548
L1	40	2.29e-05
L1	40	0.000112914
L1	40	3.44e-06
L1	40	1.32e-06
L1	40	0.0782422
L1	48	0.0327848
L1	48	0.000999595
L1	48	0.00799486
L1	48	0.00710705
L1	48	0.00177044
L1	48	0.0349567
L1	48	0.00253539
L1	48	0.00854525
L1	48	0.0965165
L1	48	0.0937893
L1	64	0.01334
L1	64	0.00372592
L1	64	0.00376097
L1	64	0.00947473
L1	64	0.0401533
L1	64	0.0253148
L1	64	0.00914912
L1	64	0.155696
L1	64	0.0634111
L1	64	0.0733131
L1	128	0.00305335
L1	128	8.76e-05
L1	128	0.000198521
L1	128	0.00944548
L1	128	0.00407703
L1	128	0.000163942
L1	128	0.0851082
L1	128	0.191157
L1	128	0.0891326
L1	128	0.0890491
L1	256	0.0305636
L1	256	0.020051
L1	256	0.0023667
L1	256	0.00160192
L1	256	0.00175618
L1	256	0.0185417
L1	256	0.0750053
L1	256	0.0917386
L1	256	0.115597
L1	256	0.0748179
L1	512	0.0318801
L1	512	0.0118215
L1	512	0.0190937
L1	512	0.00824572
L1	512	0.0329577
L1	512	0.00448687
L1	512	0.0592969
L1	512	0.0903057
L1	512	0.0985624
L1	512	0.0914038
L1	1024	0.0343709
L1	1024	0.0108615
L1	1024	0.0176927
L1	1024	0.0291376
L1	1024	0.00103172
L1	1024	0.00325981
L1	1024	0.305064
L1	1024	0.0671164
L1	1024	0.221772
L1	1024	0.203649
RF	20	4.51e-05
RF	20	0.0153935
RF	20	0.0175767
RF	20	0.000218126
RF	20	0.0445554
RF	20	0.00168353
RF	20	0.116655
RF	20	0.102129
RF	20	0.0976441
RF	20	0.260934
RF	24	0.000991295
RF	24	0.000231318
RF	24	4.76e-05
RF	24	0.000422802
RF	24	0.0395749
RF	24	0.00226646
RF	24	5.8e-05
RF	24	0.10277
RF	24	0.0597591
RF	24	0.164532
RF	32	0.041809
RF	32	0.0016875
RF	32	0.00123296
RF	32	0.0081701
RF	32	0.0039343
RF	32	0.000481224
RF	32	0.0048651
RF	32	0.196143
RF	32	0.0573004
RF	32	0.0926232
RF	40	0.0011811
RF	40	1.95e-05
RF	40	0.00376142
RF	40	0.00302838
RF	40	0.000115466
RF	40	3.06e-05
RF	40	0.000212197
RF	40	0.0603974
RF	40	0.0903847
RF	40	0.0618864
RF	48	0.0444785
RF	48	0.00343991
RF	48	0.00150894
RF	48	0.00403756
RF	48	0.0200204
RF	48	0.048057
RF	48	0.00117889
RF	48	0.0952376
RF	48	0.196255
RF	48	0.250139
RF	64	0.00374443
RF	64	0.00572575
RF	64	0.00880006
RF	64	0.00604556
RF	64	0.0104861
RF	64	0.0384362
RF	64	0.0263754
RF	64	0.016797
RF	64	0.173523
RF	64	0.0805611
RF	128	8.17e-05
RF	128	0.011711
RF	128	0.02215
RF	128	0.00598659
RF	128	0.000129278
RF	128	0.000614957
RF	128	0.272085
RF	128	0.113722
RF	128	0.0927866
RF	128	0.207782
RF	256	0.0401229
RF	256	0.0452202
RF	256	0.035899
RF	256	0.0459122
RF	256	0.0100065
RF	256	0.0384256
RF	256	0.0520417
RF	256	0.0872941
RF	256	0.147257
RF	256	0.0864487
RF	512	0.0237275
RF	512	0.00197794
RF	512	0.00286885
RF	512	0.00592632
RF	512	0.00195565
RF	512	0.00163644
RF	512	0.198344
RF	512	0.103818
RF	512	0.0931152
RF	512	0.202853
RF	1024	0.0389083
RF	1024	0.0454374
RF	1024	0.0148046
RF	1024	0.0107372
RF	1024	0.010797
RF	1024	0.0203984
RF	1024	0.0718566
RF	1024	0.110847
RF	1024	0.338802
RF	1024	0.0612907
MITRE	20	0.00244998
MITRE	20	0.174828
MITRE	20	0.163006
MITRE	20	0.0593324
MITRE	20	0.260375
MITRE	20	0.223187
MITRE	20	0.184794
MITRE	20	0.0863156
MITRE	20	0.364202
MITRE	20	0.186718
MITRE	24	0.0107266
MITRE	24	0.000266002
MITRE	24	0.143961
MITRE	24	0.0993767
MITRE	24	0.36724
MITRE	24	0.27548
MITRE	24	0.138741
MITRE	24	0.400789
MITRE	24	0.0938348
MITRE	24	0.0938578
MITRE	32	0.0225447
MITRE	32	0.0023965
MITRE	32	0.0174588
MITRE	32	0.00236354
MITRE	32	0.204284
MITRE	32	0.21642
MITRE	32	0.0909822
MITRE	32	0.0661156
MITRE	32	0.0847695
MITRE	32	0.135482
MITRE	40	0.00632638
MITRE	40	8.15e-06
MITRE	40	2.25e-06
MITRE	40	0.082137
MITRE	40	0.106778
MITRE	40	0.192085
MITRE	40	0.255697
MITRE	40	0.221903
MITRE	40	0.36824
MITRE	40	0.20146
MITRE	48	0.000433781
MITRE	48	0.0325699
MITRE	48	0.00113521
MITRE	48	0.00231609
MITRE	48	0.0973914
MITRE	48	0.114787
MITRE	48	0.168528
MITRE	48	0.0513278
MITRE	48	0.0842575
MITRE	48	0.211325
MITRE	64	0.0145059
MITRE	64	0.0663624
MITRE	64	0.632998
MITRE	64	0.248006
MITRE	64	0.0970539
MITRE	64	0.0542256
MITRE	64	0.548151
MITRE	64	0.360043
MITRE	64	0.402634
MITRE	64	0.26927
MITRE	128
MITRE	128
MITRE	128
MITRE	128
MITRE	128
MITRE	128
MITRE	128
MITRE	128
MITRE	128
MITRE	128
MITRE	256
MITRE	256
MITRE	256
MITRE	256
MITRE	256
MITRE	256
MITRE	256
MITRE	256
MITRE	256
MITRE	256
MITRE	512
MITRE	512
MITRE	512
MITRE	512
MITRE	512
MITRE	512
MITRE	512
MITRE	512
MITRE	512
MITRE	512
MITRE	1024
MITRE	1024
MITRE	1024
MITRE	1024
MITRE	1024
MITRE	1024
MITRE	1024
MITRE	1024
MITRE	1024
MITRE	1024

## Sheet: Tab 6
Method	Subjects	P_value (Delong)
L1	20	0.000961184
L1	20	0.000135165
L1	20	8.71e-05
L1	20	0.00326828
L1	20	5.44e-05
L1	20	2.63e-05
L1	20	0.170408
L1	20	0.137697
L1	20	0.343859
L1	20	0.112597
L1	24	0.0186439
L1	24	0.00528804
L1	24	0.00741388
L1	24	0.00101695
L1	24	0.0281143
L1	24	0.000591767
L1	24	0.00676319
L1	24	0.0271103
L1	24	0.143979
L1	24	0.198391
L1	32	0.00997002
L1	32	0.000588507
L1	32	0.00072081
L1	32	0.00315754
L1	32	0.0395849
L1	32	0.0170471
L1	32	0.0432796
L1	32	0.00318025
L1	32	0.0883249
L1	32	0.069772
L1	40	4.03e-06
L1	40	1.83e-05
L1	40	0.0126923
L1	40	0.000859109
L1	40	0.00138853
L1	40	4.01e-05
L1	40	3.47e-05
L1	40	0.0120201
L1	40	0.0750904
L1	40	0.0761278
L1	48	0.00487814
L1	48	0.0154181
L1	48	0.00213329
L1	48	0.0131229
L1	48	0.0203494
L1	48	0.0182917
L1	48	0.0412113
L1	48	0.00365051
L1	48	0.0661235
L1	48	0.0557467
L1	64	0.00417511
L1	64	0.00686129
L1	64	0.00591882
L1	64	0.0114785
L1	64	0.0105966
L1	64	0.0153502
L1	64	0.0407968
L1	64	0.0634857
L1	64	0.062653
L1	64	0.0640775
L1	128	0.0254209
L1	128	0.0206231
L1	128	0.0162836
L1	128	0.0178445
L1	128	0.00518423
L1	128	0.000542869
L1	128	0.00919622
L1	128	0.0557103
L1	128	0.11844
L1	128	0.160565
L1	256	0.0269305
L1	256	0.000952734
L1	256	0.000136548
L1	256	0.00608499
L1	256	0.000141894
L1	256	0.000761488
L1	256	0.0120183
L1	256	0.00180735
L1	256	0.0606004
L1	256	0.102953
L1	512	2.43e-05
L1	512	0.000239126
L1	512	9.74e-05
L1	512	3.68e-05
L1	512	0.00632031
L1	512	0.0499307
L1	512	6.97e-05
L1	512	0.098456
L1	512	0.0768372
L1	512	0.10596
L1	1024	0.00663244
L1	1024	0.00851002
L1	1024	0.00184943
L1	1024	0.0183864
L1	1024	0.0018891
L1	1024	0.0252557
L1	1024	0.00147832
L1	1024	0.0580678
L1	1024	0.126912
L1	1024	0.0862028
RF	20	0.000368041
RF	20	3.06e-05
RF	20	1.08e-05
RF	20	9.49e-06
RF	20	1.56e-05
RF	20	0.000267412
RF	20	6.78e-05
RF	20	0.122405
RF	20	0.0930953
RF	20	0.0720411
RF	24	0.00184749
RF	24	0.0280403
RF	24	0.000497955
RF	24	0.000145419
RF	24	0.000831792
RF	24	0.000145578
RF	24	0.101321
RF	24	0.102324
RF	24	0.16819
RF	24	0.0962644
RF	32	0.002127
RF	32	0.000490398
RF	32	0.000666999
RF	32	0.000677508
RF	32	0.00542233
RF	32	0.00080261
RF	32	0.00301773
RF	32	0.058643
RF	32	0.120947
RF	32	0.078278
RF	40	0.00354152
RF	40	0.0030121
RF	40	7.28e-05
RF	40	0.0212711
RF	40	6.48e-05
RF	40	0.00136219
RF	40	0.000489945
RF	40	0.107599
RF	40	0.0510193
RF	40	0.158345
RF	48	0.00063331
RF	48	0.000303954
RF	48	0.00304589
RF	48	0.03238
RF	48	0.000500033
RF	48	0.0314591
RF	48	0.00307846
RF	48	0.0511927
RF	48	0.0974747
RF	48	0.073937
RF	64	0.0196516
RF	64	0.0383551
RF	64	0.00979554
RF	64	0.0321729
RF	64	0.033778
RF	64	0.0296908
RF	64	0.0268389
RF	64	0.0985355
RF	64	0.0537214
RF	64	0.119793
RF	128	0.0172826
RF	128	0.000797276
RF	128	0.00383695
RF	128	0.000664515
RF	128	0.000103707
RF	128	0.000623809
RF	128	0.00696658
RF	128	0.11107
RF	128	0.254725
RF	128	0.0613006
RF	256	0.016813
RF	256	0.00173984
RF	256	0.00823281
RF	256	0.0118305
RF	256	0.00137833
RF	256	0.0258932
RF	256	0.141202
RF	256	0.26409
RF	256	0.155327
RF	256	0.266564
RF	512	0.0178831
RF	512	0.00759075
RF	512	0.0073319
RF	512	0.0270357
RF	512	0.0413105
RF	512	0.0149075
RF	512	0.0639162
RF	512	0.0610853
RF	512	0.0783903
RF	512	0.188351
RF	1024	0.0185087
RF	1024	0.0308327
RF	1024	0.0424205
RF	1024	0.0104247
RF	1024	0.029583
RF	1024	0.0218202
RF	1024	0.0722916
RF	1024	0.180489
RF	1024	0.170729
RF	1024	0.19265
MITRE	20	0.00713221
MITRE	20	0.00672808
MITRE	20	0.0582312
MITRE	20	0.182068
MITRE	20	0.277566
MITRE	20	0.0985071
MITRE	20	0.356379
MITRE	20	0.0936964
MITRE	20	0.215637
MITRE	20	0.364048
MITRE	24	0.0197603
MITRE	24	0.0153923
MITRE	24	0.046723
MITRE	24	0.279664
MITRE	24	0.13335
MITRE	24	0.146765
MITRE	24	0.147129
MITRE	24	0.186297
MITRE	24	0.0715789
MITRE	24	0.334894
MITRE	32	0.00551488
MITRE	32	0.0239138
MITRE	32	0.00478143
MITRE	32	0.00636293
MITRE	32	0.533385
MITRE	32	0.292501
MITRE	32	0.335146
MITRE	32	0.105495
MITRE	32	0.341582
MITRE	32	0.124218
MITRE	40	0.00520922
MITRE	40	0.0147896
MITRE	40	0.0274271
MITRE	40	0.0207363
MITRE	40	0.0110745
MITRE	40	0.135606
MITRE	40	0.0508307
MITRE	40	0.0808748
MITRE	40	0.10168
MITRE	40	0.0501046
MITRE	48	0.000332266
MITRE	48	0.0339702
MITRE	48	0.000598429
MITRE	48	0.0252195
MITRE	48	0.00127937
MITRE	48	0.155137
MITRE	48	0.160297
MITRE	48	0.083249
MITRE	48	0.0976886
MITRE	48	0.136051
MITRE	64	0.0404354
MITRE	64	0.0208758
MITRE	64	0.0230111
MITRE	64	0.105624
MITRE	64	0.222971
MITRE	64	0.0580484
MITRE	64	0.104255
MITRE	64	0.174144
MITRE	64	0.398507
MITRE	64	0.0847381
MITRE	128
MITRE	128
MITRE	128
MITRE	128
MITRE	128
MITRE	128
MITRE	128
MITRE	128
MITRE	128
MITRE	128
MITRE	256
MITRE	256
MITRE	256
MITRE	256
MITRE	256
MITRE	256
MITRE	256
MITRE	256
MITRE	256
MITRE	256
MITRE	512
MITRE	512
MITRE	512
MITRE	512
MITRE	512
MITRE	512
MITRE	512
MITRE	512
MITRE	512
MITRE	512
MITRE	1024
MITRE	1024
MITRE	1024
MITRE	1024
MITRE	1024
MITRE	1024
MITRE	1024
MITRE	1024
MITRE	1024
MITRE	1024

## Sheet: Tab 7
Method	TimePoints	P_value (Delong)
L1	6	0.0110142
L1	6	0.039592
L1	6	0.00178931
L1	6	2.32e-05
L1	6	0.00465238
L1	6	2.85e-06
L1	6	0.287129
L1	6	0.0975511
L1	6	0.0530356
L1	6	0.0994388
L1	12	0.0345271
L1	12	0.000123282
L1	12	0.000761405
L1	12	0.000224329
L1	12	0.0312661
L1	12	0.209714
L1	12	0.0888375
L1	12	0.101539
L1	12	0.0746769
L1	12	0.204956
L1	24	0.00393323
L1	24	0.00184837
L1	24	0.00984917
L1	24	0.0170977
L1	24	0.0114355
L1	24	0.00591486
L1	24	0.0183903
L1	24	0.0552393
L1	24	0.212007
L1	24	0.327413
L1	30	9.14e-05
L1	30	0.0388659
L1	30	5.08e-05
L1	30	3.29e-05
L1	30	1.96e-06
L1	30	1.5e-06
L1	30	0.0199634
L1	30	0.124795
L1	30	0.103746
L1	30	0.11394
RF	6	0.0231545
RF	6	0.000289227
RF	6	0.0241001
RF	6	0.000260459
RF	6	0.00271361
RF	6	0.0113725
RF	6	0.213548
RF	6	0.214405
RF	6	0.124868
RF	6	0.063857
RF	12	0.000623784
RF	12	0.000152825
RF	12	0.000349808
RF	12	0.00527698
RF	12	0.013314
RF	12	0.0230653
RF	12	0.157644
RF	12	0.149299
RF	12	0.0820982
RF	12	0.15291
RF	24	0.0312367
RF	24	0.0265622
RF	24	0.000673263
RF	24	0.00637758
RF	24	0.0425526
RF	24	0.0154495
RF	24	0.0157249
RF	24	0.082639
RF	24	0.220347
RF	24	0.174839
RF	30	0.0223326
RF	30	1.42e-05
RF	30	0.0408877
RF	30	0.000550313
RF	30	1.5e-05
RF	30	0.0314493
RF	30	0.00119596
RF	30	0.0823333
RF	30	0.0926012
RF	30	0.0721098
MITRE	6	2.87e-05
MITRE	6	7.37e-06
MITRE	6	0.0142153
MITRE	6	6.77e-06
MITRE	6	0.000159876
MITRE	6	0.154802
MITRE	6	0.157347
MITRE	6	0.163593
MITRE	6	0.110664
MITRE	6	0.0922748
MITRE	12	6.3e-05
MITRE	12	0.000305575
MITRE	12	0.000379991
MITRE	12	5.08e-05
MITRE	12	0.0549898
MITRE	12	0.0774472
MITRE	12	0.159003
MITRE	12	0.150475
MITRE	12	0.0794105
MITRE	12	0.160141
MITRE	24	0.00731096
MITRE	24	0.0174443
MITRE	24	0.000840052
MITRE	24	0.0105157
MITRE	24	0.00658425
MITRE	24	0.136757
MITRE	24	0.111648
MITRE	24	0.0950425
MITRE	24	0.0606026
MITRE	24	0.102141
MITRE	30	0.00409719
MITRE	30	0.00451609
MITRE	30	0.00106936
MITRE	30	0.0340781
MITRE	30	0.00197688
MITRE	30	0.260597
MITRE	30	0.117343
MITRE	30	0.0515501
MITRE	30	0.103229
MITRE	30	0.0677859

## Sheet: Tab 8
Method	TimePoints	P_value (Delong)
L1	6	0.00153713
L1	6	0.00109588
L1	6	0.000691201
L1	6	0.00441796
L1	6	0.000627943
L1	6	0.000474916
L1	6	0.0295359
L1	6	0.000548325
L1	6	0.106136
L1	6	0.077153
L1	12	0.0400989
L1	12	0.000614053
L1	12	0.000709227
L1	12	0.00604424
L1	12	0.00842794
L1	12	0.000838093
L1	12	0.0163881
L1	12	0.0471625
L1	12	0.0715023
L1	12	0.187229
L1	24	0.000609303
L1	24	0.0482423
L1	24	0.0169997
L1	24	0.00285143
L1	24	0.00892387
L1	24	0.00511454
L1	24	0.0414301
L1	24	0.0305123
L1	24	0.000709407
L1	24	0.0610441
L1	30	0.0118702
L1	30	0.000652811
L1	30	0.0199932
L1	30	0.00508533
L1	30	0.0156773
L1	30	0.00121208
L1	30	1.5e-06
L1	30	1.5e-05
L1	30	0.111614
L1	30	0.0854563
RF	6	0.00130581
RF	6	0.000230016
RF	6	4.29e-05
RF	6	0.000596016
RF	6	9.05e-05
RF	6	0.000118997
RF	6	1.29e-06
RF	6	0.0718388
RF	6	0.0910598
RF	6	0.0505202
RF	12	0.00523116
RF	12	0.00423007
RF	12	0.00353955
RF	12	0.0033141
RF	12	0.0276279
RF	12	0.000391032
RF	12	0.000972118
RF	12	0.0815148
RF	12	0.140328
RF	12	0.0920849
RF	24	0.000542832
RF	24	0.0215025
RF	24	0.00631394
RF	24	0.0191048
RF	24	0.000645053
RF	24	0.00111214
RF	24	0.00728943
RF	24	0.0638836
RF	24	0.192436
RF	24	0.0510278
RF	30	5.62e-05
RF	30	0.000969473
RF	30	0.000720189
RF	30	0.00200684
RF	30	0.00123498
RF	30	0.000165641
RF	30	0.000659057
RF	30	2.96e-06
RF	30	0.0540246
RF	30	0.133117
MITRE	6	0.00176785
MITRE	6	0.0148599
MITRE	6	0.00512624
MITRE	6	0.00151113
MITRE	6	0.00228061
MITRE	6	0.144825
MITRE	6	0.211882
MITRE	6	0.211483
MITRE	6	0.252653
MITRE	6	0.285828
MITRE	12	0.000178819
MITRE	12	6.22e-05
MITRE	12	0.000242746
MITRE	12	0.00147814
MITRE	12	0.00174664
MITRE	12	0.00138122
MITRE	12	0.000307959
MITRE	12	0.0796531
MITRE	12	0.0879394
MITRE	12	0.0625064
MITRE	24	0.000806066
MITRE	24	0.000968994
MITRE	24	0.000467585
MITRE	24	0.000692017
MITRE	24	0.0773797
MITRE	24	0.344131
MITRE	24	0.399386
MITRE	24	0.281986
MITRE	24	0.0516303
MITRE	24	0.120151
MITRE	30	1.72e-06
MITRE	30	3.29e-05
MITRE	30	0.00153788
MITRE	30	0.194043
MITRE	30	0.0685471
MITRE	30	0.0707217
MITRE	30	0.17305
MITRE	30	0.127392
MITRE	30	0.234668
MITRE	30	0.219626

## Sheet: Tab 9
Method	Subjects	Noise	Alternative	Statistic	P_value (Mann-Whitney)
L1	20	0.3	greater	56	0.338621
L1	32	0.3	greater	96.5	0.000248365
L1	64	0.3	greater	79.5	0.0137389
RF	20	0.3	greater	70.5	0.065068
RF	32	0.3	greater	96.5	0.000248365
RF	64	0.3	greater	96.5	0.000244729
MITRE	20	0.3	greater	39	0.80983
MITRE	32	0.3	greater	50	0.515224
MITRE	64	0.3	greater	50	0.515366
L1	20	3	greater	43	0.714625
L1	32	3	greater	82	0.00862873
L1	64	3	greater	84	0.00566485
RF	20	3	greater	59	0.260261
RF	32	3	greater	94	0.000503988
RF	64	3	greater	98	0.000164919
MITRE	20	3	greater	17	0.994335
MITRE	32	3	greater	56	0.338792
MITRE	64	3	greater	61	0.213678
L1	20	30	greater	57	0.311588
L1	32	30	greater	82	0.00862873
L1	64	30	greater	82	0.00862873
RF	20	30	greater	57	0.311588
RF	32	30	greater	88	0.0022932
RF	64	30	greater	98	0.000164919
MITRE	20	30	greater	26	0.967989
MITRE	32	30	greater	61	0.213678
MITRE	64	30	greater	64	0.153745
L1	20	300	greater	75	0.0320111
L1	32	300	greater	62	0.192337
L1	64	300	greater	79	0.0156045
RF	20	300	greater	52	0.454861
RF	32	300	greater	61	0.213678
RF	64	300	greater	90	0.00141364
MITRE	20	300	greater	18	0.99299
MITRE	32	300	greater	37	0.846255
MITRE	64	300	greater	62	0.192337
L1	20	3000	greater	90	0.00141364
L1	32	3000	greater	47	0.604332
L1	64	3000	greater	74	0.0378308
RF	20	3000	greater	31	0.929767
RF	32	3000	greater	55	0.366865
RF	64	3000	greater	67	0.106147
MITRE	20	3000	greater	15	0.996358
MITRE	32	3000	greater	42	0.739739
MITRE	64	3000	greater	42	0.739739

[truncated: 6 more sheets: Tab 10, Tab 11, Tab 12, Tab 13, Tab 14, Tab 15]
